# Supplementary material for: Companion animal owner “types” identified using a large-scale international assessment of the human-animal bond
Source: Front Vet Sci. 2026 May 12;13:1748135. doi: 10.3389/fvets.2026.1748135 (PMC13201171; doi:10.3389/fvets.2026.1748135)
Supplement: Supplementary file 1 [file Supplementary_file_1.xlsx]

## Sheet: Questions
Variable Information
Variable	Position	Label	Measurement Level	Column Width	Alignment	Print Format	Write Format
Q4_1	34	Q4_1 My pet and I have a close relationship: To what extent do you agree with the following statements about #PETTAG1#? There are no right or wrong answers, so just answer how you truly feel.	Nominal	8	Right	F1	F1
Q4_2	35	Q4_2 I miss my pet when I'm away from him/her: To what extent do you agree with the following statements about #PETTAG1#? There are no right or wrong answers, so just answer how you truly feel.	Nominal	8	Right	F1	F1
Q4_3	36	Q4_3 My feelings toward people are affected by the way they react to my pet: To what extent do you agree with the following statements about #PETTAG1#? There are no right or wrong answers, so just answer how you truly feel.	Nominal	8	Right	F1	F1
Q4_4	37	Q4_4 I believe my pet is my best friend: To what extent do you agree with the following statements about #PETTAG1#? There are no right or wrong answers, so just answer how you truly feel.	Nominal	8	Right	F1	F1
Q4_5	38	Q4_5 My pet is part of my family: To what extent do you agree with the following statements about #PETTAG1#? There are no right or wrong answers, so just answer how you truly feel.	Nominal	8	Right	F1	F1
Q4_6	39	Q4_6 My pet understands how I'm feeling: To what extent do you agree with the following statements about #PETTAG1#? There are no right or wrong answers, so just answer how you truly feel.	Nominal	8	Right	F1	F1
Q4_7	40	Q4_7 I celebrate my pet's birthday: To what extent do you agree with the following statements about #PETTAG1#? There are no right or wrong answers, so just answer how you truly feel.	Nominal	8	Right	F1	F1
Q4_8	41	Q4_8 Nothing would ever convince me to give up my pet: To what extent do you agree with the following statements about #PETTAG1#? There are no right or wrong answers, so just answer how you truly feel.	Nominal	8	Right	F1	F1
Q4_9	42	Q4_9 I would make major life changes if necessary, to accommodate my pet: To what extent do you agree with the following statements about #PETTAG1#? There are no right or wrong answers, so just answer how you truly feel.	Nominal	8	Right	F1	F1
Q4_10	43	Q4_10 If my pet needed extensive veterinary care, I would pay whatever it takes: To what extent do you agree with the following statements about #PETTAG1#? There are no right or wrong answers, so just answer how you truly feel.	Nominal	8	Right	F1	F1
Q4_11	44	Q4_11 I would take any intervention necessary to prevent my pet from undergoing pain and suffering.: To what extent do you agree with the following statements about #PETTAG1#? There are no right or wrong answers, so just answer how you truly feel.	Nominal	8	Right	F1	F1
Q4_12	45	Q4_12 My pet is allowed on the bed: To what extent do you agree with the following statements about #PETTAG1#? There are no right or wrong answers, so just answer how you truly feel.	Nominal	8	Right	F1	F1
Q4_13	46	Q4_13 I often bring my pet with me when I travel: To what extent do you agree with the following statements about #PETTAG1#? There are no right or wrong answers, so just answer how you truly feel.	Nominal	8	Right	F1	F1
Q4_14	47	Q4_14 I spend time playing/interacting with my pet every day: To what extent do you agree with the following statements about #PETTAG1#? There are no right or wrong answers, so just answer how you truly feel.	Nominal	8	Right	F1	F1

## Sheet: Answers
Variable Values
Value		Label
Q4_1	1	Strongly Disagree
	2	Disagree
	3	Neutral
	4	Agree
	5	Strongly Agree
Q4_2	1	Strongly Disagree
	2	Disagree
	3	Neutral
	4	Agree
	5	Strongly Agree
Q4_3	1	Strongly Disagree
	2	Disagree
	3	Neutral
	4	Agree
	5	Strongly Agree
Q4_4	1	Strongly Disagree
	2	Disagree
	3	Neutral
	4	Agree
	5	Strongly Agree
Q4_5	1	Strongly Disagree
	2	Disagree
	3	Neutral
	4	Agree
	5	Strongly Agree
Q4_6	1	Strongly Disagree
	2	Disagree
	3	Neutral
	4	Agree
	5	Strongly Agree
Q4_7	1	Strongly Disagree
	2	Disagree
	3	Neutral
	4	Agree
	5	Strongly Agree
Q4_8	1	Strongly Disagree
	2	Disagree
	3	Neutral
	4	Agree
	5	Strongly Agree
Q4_9	1	Strongly Disagree
	2	Disagree
	3	Neutral
	4	Agree
	5	Strongly Agree
Q4_10	1	Strongly Disagree
	2	Disagree
	3	Neutral
	4	Agree
	5	Strongly Agree
Q4_11	1	Strongly Disagree
	2	Disagree
	3	Neutral
	4	Agree
	5	Strongly Agree
Q4_12	1	Strongly Disagree
	2	Disagree
	3	Neutral
	4	Agree
	5	Strongly Agree
Q4_13	1	Strongly Disagree
	2	Disagree
	3	Neutral
	4	Agree
	5	Strongly Agree
Q4_14	1	Strongly Disagree
	2	Disagree
	3	Neutral
	4	Agree
	5	Strongly Agree
